# Supplementary material for: Psychological distress across the deployment cycle: exploratory growth mixture model
Source: BJPsych Open. 2021 May 4;7(3):e89. doi: 10.1192/bjo.2021.50 (PMC8142545; doi:10.1192/bjo.2021.50)
Supplement: Supplementary file 1 [file bjosup.zip]

Archive with 4 entries (4 files):
- S2056472421000508sup001.docx
- S2056472421000508sup002.docx
- S2056472421000508sup003.docx
- S2056472421000508sup004.docx
